# Supplementary material for: Comparison of RT-qPCR and RT-ddPCR with Rift valley fever virus (RVFV) RNA
Source: Sci Rep. 2023 Feb 22;13:3085. doi: 10.1038/s41598-023-29023-y (PMC9944419; doi:10.1038/s41598-023-29023-y)
Supplement: Supplementary file 1 — Supplementary Information. [file 41598_2023_29023_MOESM1_ESM.xlsx]

## Sheet: ST 1
Supplementary Table S1. Information of the reference strain RNA used in this study
virus	Type	NCCP accession number	Concentration*	Positive
			(ng/µL)	Ct value
Zika virus (ZIKV)	Asian type	43245	7.3	18.85
Dengue virus (DENV)	Serotype 1	43252	5.2	20.95
	Serotype 2	43255	2.2	22.47
	Serotype 3	43256	6.3	18.89
	Serotype 4	43257	7.2	19.85
Japanese encephalitis virus (JEV)	Genotype 1	41303	1.9	12.91
	Genotype 3	41304	2.3	13.89
	Genotype 5	43279	3.4	13.79
Chikungunya virus (CHIKV)	-	43132	1.6	16.91
Severe fever with thrombocytopenia syndrome virus (SFTSV)	-	43259	0.3	16.98
	-	43260	0.2	16.76
* The concentration of negative control RNA was perform using Quantus fluorometer

## Sheet: ST 2
Supplementary Table S2. RT-qPCR and RT-ddPCR results of negative references
Reference virus strains	Primer-probes	RVFV L		RVFV M		RVFV S
	Platforms	RT-qPCR (Ct value)	RT-ddPCR (copies/µL)	RT-qPCR (Ct value)	RT-ddPCR (copies/µL)	RT-qPCR (Ct value)	RT-ddPCR (copies/µL)
ZIKV 1		undetermined	0.16	undetermined	0.19	undetermined	0.76
DENV 1		undetermined	0	undetermined	0.39	undetermined	0.09
DENV 2		undetermined	0.08	undetermined	0.73	undetermined	0.11
DENV 3		undetermined	0.09	undetermined	0.48	undetermined	0.2
DENV 4		undetermined	0.08	undetermined	0.09	undetermined	0.37
JEV 1		undetermined	0.08	undetermined	0.19	undetermined	0.27
JEV 3		undetermined	0	undetermined	1.04	undetermined	0.28
JEV 5		undetermined	0.08	undetermined	0.41	undetermined	0.27
CHIKV		undetermined	0.17	undetermined	0.85	undetermined	0.64
SFTSV 1		undetermined	0.17	undetermined	0.47	undetermined	0.63
SFTSV 2		undetermined	0.09	undetermined	0.25	undetermined	0

## Sheet: ST 3
Supplementary Table S3. Information of rift valley fever virus (RVFV)
Segment	Name	Accession number	IVT RNA concentration*	lineage	Vector
L	BIME01	KX609031	520 ng/µL	K	PMA-RQ
	Kenya56	DQ375427	450 ng/µL	D
	ZH548	NC_014397	440 ng/µL	A
M	BIME01	KX609032	873 ng/µL	K	PMA
	Kenya56	DQ380190	220 ng/µL	D
	ZH548	NC_014396	99 ng/µL	A
S	BIME01	KX609033	2.6 µg/µL	K	PMA-RQ
	Kenya56	DQ380176	2.6 µg/µL	D
	ZH548	NC_014395	1.2 ng/µL	A
* The concentration of IVT RNA was perform using Agilent 2100 Bioanalyzer Instrument

## Sheet: ST 4
Supplementary Table S4. The Ct value of RVFV RNA using RT-qPCR
Template	Primer-probes	RVFV L			RVFV M			RVFV S
	Strains	BIME01	Kenya56	ZH548	BIME01	Kenya56	ZH548	BIME01	Kenya56	ZH548
1		18.95	17.27	17.13	16.09	16.13	18.39	15.35	17.94	18.48
		± 0.13	± 0.24	± 0.04	± 0.1	± 0.03	± 0.03	± 0.03	± 0.01	± 0.01
2		22.34	20.69	20.68	19.47	19.5	21.96	18.86	20.41	22
		± 0.04	± 0.06	± 0.02	± 0.07	± 0.08	± 0.02	± 0.05	± 0.03	± 0.03
3		25.8	24.08	24.02	22.97	22.84	25.39	22.33	24.03	25.37
		± 0.04	± 0.05	± 0.11	± 0.03	± 0.07	± 0.05	± 0.06	± 0.1	± 0.04
4		29.26	27.45	27.56	26.4	26.32	28.82	25.83	27.4	28.97
		± 0.15	± 0.07	± 0.15	± 0.05	± 0.09	± 0.19	± 0.06	± 0.11	± 0.13
5		32.74	30.92	31.03	29.98	30.06	32.15	29.18	30.84	32.26
		± 0.22	± 0.15	± 0.14	± 0.12	± 0.09	± 0.22	± 0.03	± 0.1	± 0.47
6		35.53	34.13	35.31	33.17	33.36	35.65	32.63	33.64	34.65
		± 0.69	± 0.97	± 0.6	± 0.08	± 0.85	± 0.88	± 0.26	± 0.12	± 0.17
7		Undetermined	36.92*	36.39	37.23	36.45	37.67	34.94	35.35	35.87
				± 0.79	± 1.16	± 0.51	± 1.16	± 0.06	± 0.36	± 0.34
* The one signal was only showed on triplication.

## Sheet: ST 5
Supplementary Table S5. The copy number (copies/µl) of RVFV RNA using RT-ddPCR
Template	Primer-probes	RVFV L				RVFV M				RVFV S
	Strains	BIME01	Kenya56	ZH548	Mean	BIME01	Kenya56	ZH548	Mean	BIME01	Kenya56	ZH548	Mean
1		ST*	ST	ST	ST	ST	ST	ST	ST	ST	ST	ST	ST
2		23240	24200	25827	24422.3	ST	ST	11053	ST	ST	ST	38933	ST
		± 592	± 472	± 607				± 566				± 2274
3		1996	2411	2345	2250.67	18933	10875	1073	10293.7	ST	22533	4555	ST
		± 116	± 97	± 165		± 197	± 1423	± 66			± 1564	± 405
4		189	228	205	207.333	1624	1116	106	948.667	6755	3080	451	3428.67
		± 21	± 6	± 13		± 22	± 52	± 6		± 422	± 24	± 44
5		17	22	16	18.3333	146	102	12	86.6667	632	253	41	308.667
		± 3	± 1	± 4		± 11	± 7	± 1		± 14	± 13	± 6
6		2	2	1	1.66667	12	22	1	11.6667	52	21	3	25.3333
		± 0.3	± 1.3	± 0.3		± 0.8	± 19.5	0.4		± 4	± 0.2	± 0.3
7		0	0	0	0	1	0	0	0.333333	6	2	1	3
						± 0.5				± 0.7	± 0.4	± 1.06
* The 'ST' indicates saturation.

## Sheet: ST 6
Supplementary Table S6. Information of RVFV primer sequence
Segment	Name	Original sequence	Experiment	Reference
L	RVFV_L_PCR_F*	TTCTTTGCTTCTGATACCCTCTG	RT-qPCR & RT-ddPCR	[15]
	RVFV_L_PCR_R*	GTTCCACTTCCTTGCATCATCTG
	RVFV_L_PCR_P*	TTGCACAAGTCCACACAGGCCCCT
	RVFV_L_T3_1F	AATTAACCCTCACTAAAGGG -ACACAAAGGCGCCCAATCA	In vitro transcription template preparation	In house
	RVFV_L_6384R	ACACAAAGACCGCCCAATATT
M	RVFV_M_PCR_F	AAAGGAACAATGGACTCTGGTCA	RT-qPCR & RT-ddPCR	[16]
	RVFV_M_PCR_R	CACTTCTTACTACCATGTCCTCCAAT
	RVFV_M_PCR_P	AAAGCTTTGATATCTCTCAGTGCCCCAA
	RVFV_M_T3_2F	AATTAACCCTCACTAAAGGG -ACACAAAGACGGTGCATTAAAT	In vitro transcription template preparation	In house
	RVFV_M_3867R	ACACAAAGACCGGTGCAAC
S	RVFV_S_PCR_F	CGGACTTGGAGACTTTGCATCA	RT-qPCR & RT-ddPCR	[15]
	RVFV_S_PCR_R	TTCTTTCAGATTGGGGAACCTTGT
	RVFV_S_PCR_P	ACGTTGCACCTCCACCAGCGAAGC
	RVFV_S_T3_1F	AATTAACCCTCACTAAAGGG -ACACAAAGACCCCCTAGTG	In vitro transcription template preparation	In house
	RVFV_S_1671R	ACACAAAGCTCCCTAGAGAT
Target	Name	Original sequence	Experiment	Reference
Zika virus (ZIKV)	ZIKV_F	AACATGGCGGAGGTAAGAT	RT-qPCR & RT-ddPCR	[28]
	ZIKV_R	GTGTCTGATTGCTTGTCAAGGTA
	ZIKV_P	AGGCATCAATATCRGACATGGCTTC
Dengue virus (DENV)	DENV_F	AAACAGCATATTGACGCTGG
	DENV_R	CGTTCTGTGCCTGGAATGAT
	DENV_P	AGACCAGAGATCCTGCTGTCTCYDCA
Japanese encephalitis virus (JEV)	JEV_F	TCAGYTGGGCCTTCTGGT
	JEV_R	TGGCCGTCCACCTCTTSC
	JEV_P	TGTTYTTGGCCACCCAGGAGGT
Chikungunya virus (CHIKV)	CHKIV_F	CAACTTGCCCAGCTGATCTC		[29]
	CHKIV_R	TTCTTATTCTTCCGATTCYTGCG
	CHKIV_P	ATAAACTGACAATGCGCGYGGTACC
Severe fever with thrombocytopenia syndrome virus (SFTSV)	SFTS_L_F	AGATCTGGTGTCTGAGGTGT		In house
	SFTS_L_R	GCTCAACCATGCAAATGAGG
	SFTS_L_P	TGGGCCCCGTCTCCTCAAGG
* F: forward primer, R: reverse primer, P: Probe
